# Supplementary material for: GYY4137-Derived Hydrogen Sulfide Donates Electrons to the Mitochondrial Electron Transport Chain via Sulfide: Quinone Oxidoreductase in Endothelial Cells
Source: Antioxidants (Basel). 2023 Feb 27;12(3):587. doi: 10.3390/antiox12030587 (PMC10044827; doi:10.3390/antiox12030587)
Supplement: Supplementary file 1 [file antioxidants-12-00587-s001.zip]

Archive with 1 entries (1 files):
- antioxidants-2211576-supplementary.pdf
